# Supplementary material for: NS-11021 Modulates Cancer-Associated Processes Independently of BK Channels in Melanoma and Pancreatic Duct Adenocarcinoma Cell Lines
Source: Cancers (Basel). 2021 Dec 6;13(23):6144. doi: 10.3390/cancers13236144 (PMC8656804; doi:10.3390/cancers13236144)
Supplement: Supplementary file 1 [file cancers-13-06144-s001.zip]

Archive with 1 entries (1 files):
- cancers-1459183-supplementary.pdf
